# Supplementary material for: Proteotyping Environmental Microorganisms by Phylopeptidomics: Case Study Screening Water from a Radioactive Material Storage Pool
Source: Microorganisms. 2020 Oct 4;8(10):1525. doi: 10.3390/microorganisms8101525 (PMC7599590; doi:10.3390/microorganisms8101525)
Supplement: Supplementary file 1 [file microorganisms-08-01525-s001.zip]

Archive with 1 entries (1 files):
- microorganisms-924442-supplementary.xlsx
