# Supplementary material for: Proteotyping Environmental Microorganisms by Phylopeptidomics: Case Study Screening Water from a Radioactive Material Storage Pool
Source: Microorganisms. 2020 Oct 4;8(10):1525. doi: 10.3390/microorganisms8101525 (PMC7599590; doi:10.3390/microorganisms8101525)
Supplement: Supplementary file 1 [file microorganisms-08-01525-s001.zip › microorganisms-924442-supplementary.xlsx]

## Sheet: Supplementary Table S1
Supplementary Table S1. Proteotyping results for the 29 samples analyzed extensively.
Sample	Pool	Sample source	Natural light (Yes) / No light (No)	Sample preparation	Culture medium	MS/MS spectra	Total PSMs	Validated taxonomic level	SUPERKINGDOM	Taxid	#Assigned TSMs	#Specific peptides	PHYLUM	Taxid	#Assigned TSMs	#Specific peptides	CLASS	Taxid	#Assigned TSMs	#Specific peptides	ORDER	Taxid	#Assigned TSMs	#Specific peptides	FAMILY	Taxid	#Assigned TSMs	#Specific peptides	GENUS	Taxid	#Assigned TSMs	#Specific peptides	SPECIES	Taxid	#Assigned TSMs	#Specific peptides
A	Pool 2	bottom of the pool at 9-m depth	No	direct plating	R2A 0.5X	3988	2020	Species	Bacteria	2	2012	1520	Proteobacteria	1224	2012	1408	Betaproteobacteria	28216	2005	1188	Burkholderiales	80840	2004	1138	Burkholderiaceae	119060	2002	1027	Ralstonia	48736	1995	338	Ralstonia pickettii	329	1990	130
B	Pool 1	Westernern wall at 1-m depth	No	direct plating	TSB 0.5X	3293	750	Species	Bacteria	2	720	537	Proteobacteria	1224	698	458	Gammaproteobacteria	1236	537	253	Nevskiales	1775403	469	204	Sinobacteraceae	568386	468	200	Nevskia	64001	440	158	Nevskia ramosa	64002	430	143
						3293	750	Species	Bacteria	2	720	537	Proteobacteria	1224	698	458	Betaproteobacteria	28216	150	99	Burkholderiales	80840	180	88	Burkholderiaceae	119060	157	79	Limnobacter	131079	148	73	Limnobacter thiooxidans	131080	150	73
C	Pool 1	Northern wall at 5.5-m depth	Yes	filtration	TSB 0.5X	2740	907	Species	Eukaryota	2759	888	851	Ascomycota	4890	841	546	Sordariomycetes	147550	839	366	Hypocreales	5125	827	286	Cordycipitaceae	474943	804	195	Cordyceps	45234	780	74	Cordyceps confragosa	1105325	685	44
D	Pool 1	Western wall at 1-m depth	No	filtration	BHI 0.1X	2951	576	Species	Bacteria	2	575	522	Firmicutes	1239	525	367	Bacilli	91061	524	340	Bacillales	1385	523	46	Bacillaceae	186817	519	38	Bacillus	1386	519	33	Bacillus cereus	1396	514	2
E	Pool 1	Western wall at 1-m depth	No	filtration	R2A 0.5X	3001	747	Species	Bacteria	2	746	777	Firmicutes	1239	725	529	Bacilli	91061	723	473	Bacillales	1385	721	395	Bacillaceae	186817	700	211	Bacillus	1386	691	174	Bacillus indicus	246786	580	2
F	Pool 1	Northern wall at 5.5-m depth	Yes	filtration	TSB 0.5X	3369	1210	Species	Bacteria	2	1210	1115	Firmicutes	1239	1206	916	Bacilli	91061	1205	854	Bacillales	1385	1204	234	Bacillaceae	186817	1203	225	Bacillus	1386	1202	221	Bacillus thuringiensis	1428	1195	43
G	Pool 1	Western wall at 1-m depth	No	centrifugation	LB 0.1X	3223	738	Species	Bacteria	2	734	697	Proteobacteria	1224	726	553	Alphaproteobacteria	28211	712	514	Rhizobiales	356	699	430	Bradyrhizobiaceae	41294	672	269	Bosea	85413	662	246	Bosea vaviloviae	1526658	465	25
H	Pool 1	Northern wall at 1-m depth	Yes	filtration	R2A 0.5X	4135	638	Species	Bacteria	2	634	531	Proteobacteria	1224	624	452	Alphaproteobacteria	28211	616	421	Caulobacterales	204458	609	293	Caulobacteraceae	76892	609	293	Brevundimonas	41275	606	275	Brevundimonas bacteroides	74311	436	29
I	Pool 1	middle of the pool at 1-m depth	No	filtration	LB 0.1X	1955	364	Species	Bacteria	2	361	332	Bacteroidetes	976	356	255	Cytophagia	768503	350	221	Cytophagales	768507	350	220	Cytophagaceae	89373	350	212	Hymenobacter	89966	344	189	Hymenobacter swuensis	1446467	296	48
J	Pool 1	middle of the pool at 5.5-m depth	No	filtration	TSB 0.5X	4264	943	Species	Bacteria	2	940	787	Proteobacteria	1224	925	619	Betaproteobacteria	28216	896	515	Burkholderiales	80840	890	466	Burkholderiaceae	119060	874	425	Limnobacter	131079	861	418	Limnobacter thiooxidans	131080	861	418
K	Pool 1	Northern wall at 5.5-m depth	Yes	filtration	R2A 0.5X	3765	1350	Species	Bacteria	2	1349	1106	Proteobacteria	1224	1346	990	Betaproteobacteria	28216	1292	879	Burkholderiales	80840	1292	815	Oxalobacteraceae	75682	1287	762	Massilia	149698	1286	656	Massilia timonae	47229	1283	516
L	Pool 1	Northern wall at 5.5-m depth	Yes	filtration	TSB 0.5X	427	106	Species	Bacteria	2	105	98	Proteobacteria	1224	103	60	Alphaproteobacteria	28211	103	56	Rhizobiales	356	72	31	Methylobacteriaceae	119045	69	26	Methylobacterium	407	67	26	Methylobacterium extorquens	408	67	3
M	Pool 1	Northern wall at 1-m depth	Yes	filtration	R2A 0.5X	3356	846	Species	Bacteria	2	844	853	Actinobacteria	201174	829	670	Actinobacteria	1760	829	669	Micrococcales	85006	827	563	Microbacteriaceae	85023	820	540	Microbacterium	33882	818	466	Microbacterium oxydans	82380	771	47
N	Pool 1	Western wall at 5.5-m depth	No	direct plating	TSB 0.5X	3407	460	Species	Bacteria	2	455	361	Proteobacteria	1224	440	289	Gammaproteobacteria	1236	425	217	Xanthomonadales	135614	390	174	Sinobacteraceae	568386	381	169	Nevskia	64001	360	140	Nevskia ramosa	64002	355	123
O	Pool 1	Western wall at 5.5-m depth	No	filtration	R2A 0.5X	3007	868	Species	Bacteria	2	867	761	Proteobacteria	1224	861	389	Gammaproteobacteria	1236	857	334	Enterobacteriales	91347	853	280	Enterobacteriaceae	543	853	280	Pantoea	53335	818	102	Pantoea vagans	470934	758	13
P	Pool 1	middle of the pool at 5.5-m depth	No	direct plating	R2A 0.5X	3871	621	Species	Bacteria	2	619	568	Proteobacteria	1224	613	490	Alphaproteobacteria	28211	607	468	Sphingomonadales	204457	600	381	Erythrobacteraceae	335929	584	251	Porphyrobacter	1111	548	162	Porphyrobacter cryptus	196588	410	38
Q	Pool 1	Northern wall at 1-m depth	Yes	centrifugation	TSB 0.5X	3479	1259	Species	Bacteria	2	1258	928	Actinobacteria	201174	1234	717	Actinobacteria	1760	1234	715	Propionibacteriales	85009	1231	626	Propionibacteriaceae	31957	1230	619	Propionibacterium	1743	1230	585	Propionibacterium acnes	1747	1228	15
R	Pool 2	above the chimney at 5-m depth	No	direct plating	LB 0.1X	4142	1111	Species	Bacteria	2	1106	916	Proteobacteria	1224	1102	819	Alphaproteobacteria	28211	1072	764	Sphingomonadales	204457	1061	670	Sphingomonadaceae	41297	1061	656	Sphingomonas	13687	1060	607	Sphingomonas echinoides	59803	1009	231
S	Pool 2	bottom of the pool at 9-m depth	No	direct plating	LB 0.1X	4139	835	Species	Bacteria	2	835	756	Proteobacteria	1224	826	637	Alphaproteobacteria	28211	818	600	Sphingomonadales	204457	806	468	Sphingomonadaceae	41297	804	443	Sphingomonas	13687	798	362	Sphingomonas elodea	179878	668	97
T	Pool 1	Northern wall at 5.5-m depth	Yes	filtration	NB 0.5X	3619	1214	Species	Bacteria	2	1210	968	Proteobacteria	1224	1200	888	Alphaproteobacteria	28211	1200	848	Sphingomonadales	204457	1199	784	Sphingomonadaceae	41297	1199	762	Sphingomonas	13687	1197	713	Sphingomonas parapaucimobilis	28213	934	180
U	Pool 1	Northern wall at 5.5-m depth	Yes	centrifugation	R2A 0.5X	1352	262	Species	Bacteria	2	260	242	Proteobacteria	1224	255	148	Alphaproteobacteria	28211	252	128	Rhizobiales	356	246	93	Xanthobacteraceae	335928	206	52	Xanthobacter	279	177	29	Xanthobacter autotrophicus	280	144	13
V	Pool 1	Northern wall at 5.5-m depth	Yes	filtration	TSB 0.5X	1509	153	Species	Eukaryota	2759	138	121	Ascomycota	4890	134	61	Dothideomycetes	147541	113	22	Capnodiales	134362	90	15	Cladosporiaceae	452563	21	7	Cladosporium	5498	14	7	Cladosporium herbarum	29918	12	7
W	Pool 1	Western wall at 5.5-m depth	No	filtration	NB 0.5X	2209	316	Species	Bacteria	2	312	321	Proteobacteria	1224	173	102	Betaproteobacteria	28216	116	64	Burkholderiales	80840	92	59	Burkholderiaceae	119060	87	56	Limnobacter	131079	89	55	Limnobacter thiooxidans	131080	94	55
						2209	316	Genus	Bacteria	2	312	321	Firmicutes	1239	100	78	Bacilli	91061	122	68	Bacillales	1385	143	58	Bacillaceae	186817	137	43	Bacillus	1386	133	40	Bacillus simplex	1478	121	0
						2209	316	Species	Bacteria	2	312	321	Bacteroidetes	976	37	40	Cytophagia	768503	40	36	Cytophagales	768507	40	36	Cytophagaceae	89373	41	36	Hymenobacter	89966	39	31	Hymenobacter norwichensis	223903	40	20
X	Pool 1	Western wall at 5.5-m depth	No	filtration	TSB 0.5X	2054	496	Species	Bacteria	2	493	498	Actinobacteria	201174	357	319	Actinobacteria	1760	356	318	Corynebacteriales	85007	346	238	Nocardiaceae	85025	344	191	Rhodococcus	1827	342	179	Rhodococcus erythropolis	1833	338	4
						2054	496	Species	Bacteria	2	493	498	Proteobacteria	1224	126	100	Betaproteobacteria	28216	103	76	Burkholderiales	80840	110	71	Oxalobacteraceae	75682	96	67	Massilia	149698	98	61	Massilia timonae	47229	97	49
Y	Pool 1	middle of the pool at 1-m depth	No	filtration	LB 0.1X	3451	661	Species	Bacteria	2	656	537	Proteobacteria	1224	646	422	Alphaproteobacteria	28211	519	306	Sphingomonadales	204457	322	150	Sphingomonadaceae	41297	322	148	Sphingomonas	13687	318	129	Sphingomonas parapaucimobilis	1735676	182	10
						3451	661	Species	Bacteria	2	656	537	Proteobacteria	1224	646	422	Alphaproteobacteria	28211	519	306	Caulobacterales	204458	138	89	Caulobacteraceae	76892	139	89	Caulobacter	75	142	72	Caulobacter vibrioides	155892	160	33
						3451	661	Species	Bacteria	2	656	537	Proteobacteria	1224	646	422	Betaproteobacteria	28216	121	78	Burkholderiales	80840	152	65	Burkholderiaceae	119060	129	56	Limnobacter	131079	107	54	Limnobacter thiooxidans	391597	113	54
Z	Pool 1	Northern wall at 1-m depth	Yes	filtration	R2A 0.5X	3972	454	Species	Bacteria	2	449	402	Proteobacteria	1224	442	287	Betaproteobacteria	28216	419	219	Burkholderiales	80840	414	158	Comamonadaceae	80864	394	82	Variovorax	34072	209	7	Variovorax paradoxus	34073	194	2
						3972	454	Genus	Bacteria	2	449	402	Proteobacteria	1224	442	287	Betaproteobacteria	28216	419	219	Burkholderiales	80840	414	158	Comamonadaceae	80864	394	82	Acidovorax	12916	95	5	Acidovorax temperans	80878	48	0
						3972	454	Genus	Bacteria	2	449	402	Proteobacteria	1224	442	287	Betaproteobacteria	28216	419	219	Burkholderiales	80840	414	158	Comamonadaceae	80864	394	82	Polaromonas	52972	33	6	Polaromonas sp. EUR3 1.2.1	1305734	28	0
AA	Pool 1	Northern wall at 1-m depth	Yes	centrifugation	R2A 0.5X	3760	516	Species	Bacteria	2	513	463	Proteobacteria	1224	501	365	Gammaproteobacteria	1236	462	272	Chromatiales	135613	409	95	Chromatiaceae	1046	404	95	Rheinheimera	67575	398	87	Rheinheimera texasensis	306205	324	35
						3760	516	Species	Bacteria	2	513	463	Proteobacteria	1224	501	365	Betaproteobacteria	28216	36	28	Burkholderiales	80840	43	27	Burkholderiaceae	119060	39	24	Limnobacter	131079	37	23	Limnobacter thiooxidans	131080	37	23
AB	Pool 2	inside the chimney at 7-m depth	No	direct plating	R2A 0.5X	1840	356	Species	Bacteria	2	354	332	Actinobacteria	201174	209	128	Actinobacteria	1760	206	127	Micrococcales	85006	180	54	Cellulomonadaceae	85016	145	24	Cellulomonas	1707	138	23	Cellulomonas gilvus	11	86	1
						1840	356	Species	Bacteria	2	354	332	Proteobacteria	1224	139	108	Alphaproteobacteria	28211	138	101	Sphingomonadales	204457	150	93	Sphingomonadaceae	41297	153	93	Sphingomonas	13687	159	77	Sphingomonas parapaucimobilis	28213	137	11
AC	Pool 1	Northern wall at 5.5-m depth	Yes	centrifugation	R2A 0.5X	4349	623	Species	Bacteria	2	615	487	Proteobacteria	1224	604	333	Alphaproteobacteria	28211	597	296	Rhizobiales	356	569	217	Xanthobacteraceae	335928	490	119	Xanthobacter	279	438	70	Xanthobacter autotrophicus	280	357	23
						4349	623	Species	Bacteria	2	615	487	Proteobacteria	1224	604	333	Alphaproteobacteria	28211	597	296	Rhizobiales	356	569	217	Xanthobacteraceae	335928	490	119	Azorhizobium	6	24	9	Azorhizobium caulinodans	7	52	3
